# Supplementary material for: If It’s Not One Thing, It’s Another: An Inverse Relationship of Malignancy and Atherosclerotic Disease
Source: PLoS One. 2015 May 22;10(5):e0126855. doi: 10.1371/journal.pone.0126855 (PMC4441436; doi:10.1371/journal.pone.0126855)
Supplement: S1 Table — (XLSX) [file pone.0126855.s001.xlsx]

## Sheet: Norm
NON-IMPUTED							Optimized
Cancer							Cancer
	OR	Err	P	CI	R2			OR	Err	P	CI	R2
Gender	1.379	0.368	0.228	0.817-2.326	0.2862		Gender	.	.	.	.
Age	1.108	0.123	0	1.084-1.132			Age	1.106	0.012	0	1.083-1.130	0.2818
Smoker	1.183	0.204	0.332	0.843-1.660			Smoker	.	.	.	.	.
HTN	1.534	0.45	0.144	0.864-2.724			HTN	1.573	0.441	0.106	0.908-2.724
DM	0.937	0.35	0.862	0.451-1.977			DM	.	.	.	.
Aortic	0.447	0.13	0.006	0.253-0.789			Aortic	0.402	0.111	0.001	0.235-0.690
Gender	1.618	0.338	0.021	1.075-2.435	0.1316		Gender	.	.	.	.	0.1223
Age	1.061	0.008	0	1.044-1.077			Age	1.06	0.008	0	1.044-1.076
Smoker	0.86	0.103	0.205	.680-1.086			Smoker	.	.	.	.
HTN	1.421	0.323	0.122	0.911-2.219			HTN	1.494	0.325	0.065	0.975-2.288
DM	1.159	0.328	0.601	0.911-2.219			DM	.	.	.	.
Coronary	0.713	0.154	0.118	0.467-1.090			Coronary	0.704	0.149	0.09	0.465-1.066
Lymphoma							Lymphoma
	OR	Err	P	CI	R2			OR	Err	P	CI	R2
Gender	0.812	0.339	0.618	0.358-1.841	0.3162		Gender	.	.	.	.	0.3119
Age	1.107	0.169	0	1.075-1.141			Age	1.109	0.017	0	1.077-1.14
Smoker	1.279	0.333	0.346	0.767-2.131			Smoker	.	.	.	.
HTN	1.999	0.838	0.099	0.878-4.548			HTN	1.912	0.791	0.121	0.844-4.301
DM	1.008	0.488	0.987	0.390-2.602			DM	1.02	0.494	0.967	0.395-2.637
Aortic	0.52	0.272	0.211	0.187-1.448			Aortic	0.505	0.264	0.182	0.181-1.409
Gender	1.343	0.415	0.34	0.733-2.461	0.1738		Gender	.	.	.	.	0.1689
Age	1.073	0.122	0	1.049-1.097			Age	1.071	0.12	0	1.048-1.095
Smoker	0.849	0.15	0.354	0.600-1.200			Smoker	.	.	.	.
HTN	1.495	0.483	0.214	0.793-2.812			HTN	1.518	0.489	0.195	0.807-2.855
DM	1.412	0.533	0.36	0.689-2.973			DM	1.417	0.529	0.347	0.685-2.933
Coronary	2.678	1.547	0.088	0.862-8.139			Coronary	2.751	1.589	0.079	0.890-8.503
Carcinoma							Carcinoma
	OR	Err	P	CI	R2			OR	Err	P	CI	R2
Gender	1.599	0.57	0.187	0.796-3.214	0.2893		Gender	.	.	.	.	0.2797
Age	1.115	0.016	0	1.084-1.147			Age	1.115	0.015	0	1.085-1.045
Smoker	1.233	0.275	0.347	0.796-1.910			Smoker	.	.	.	.
HTN	1.259	0.479	0.544	0.377-2.104			HTN	.	.	.	.
DM	0.891	0.391	0.792	0.377-2.105			DM	.	.	.	.
Aortic	0.679	0.262	0.316	0.319-1.446			Aortic	0.656	0.24	0.249	0.320-1.343
Gender	1.629	0.401	0.047	1.006-2.639	0.1436		Gender	.	.	.	.	0.1346
Age	1.066	0.01	0	1.047-1.085			Age	1.063	0.01	0	1.045-1.083
Smoker	0.881	0.118	0.345	0.677-1.146			Smoker	.	.	.	.
HTN	1.182	0.312	0.526	0.705-1.982			HTN	1.219	0.318	0.447	0.731-2.033
DM	1.42	0.442	0.259	0.772-2.612			DM	1.411	0.434	0.263	0.777-2.580
Coronary	0.552	0.144	0.023	0.331-0.920			Coronary	0.548	0.142	0.02	0.330-0.910
Leukemia							Leukemia
	OR	Err	P	CI	R2			OR	Err	P	CI	R2
Gender	1.071	0.394	0.852	0.520-2.204	0.3011		Gender	.	.	.	.	0.285
Age	1.099	0.015	0	1.069-1.130			Age	1.103	0.145	0	1.074-1.132
Smoker	1.58	0.401	0.071	0.961-2.598			Smoker	.	.	.	.
HTN	1.545	0.604	0.266	0.718-3.321			HTN	.	.	.	.
DM	0.854	0.391	0.731	0.348-2.097			DM	.	.	.	.
Aortic	0.33	0.142	0.01	0.143-0.767			Aortic	0.325	0.128	0.004	0.145-0.705
Gender	1.482	0.414	0.16	0.857-2.564	0.1505		Gender	.	.	.	.	0.1431
Age	1.062	0.012	0	1.041-1.084			Age	1.061	0.011	0	1.041-1.083
Smoker	0.898	0.15	0.52	0.647-1.246			Smoker	.	.	.	.
HTN	1.528	0.456	0.156	0.0851-2.743			HTN	1.61	0.469	0.102	0.909-2.850
DM	1.321	0.472	0.437	0.655-2.662			DM	.	.	.	.
Coronary	0.755	0.271	0.433	0.374-1.525			Coronary	0.698	0.245	0.306	0.351-1.389
MM							MM
	OR	Err	P	CI	R2			OR	Err	P	CI	R2
Gender	0.797	0.347	0.602	0.339-1.781	0.3141		Gender	.	.	.	.	0.3067
Age	1.1134	0.018	0	1.078-1.150			Age	1.117	0.018	0	1.082-1.153
Smoker	1.385	0.388	0.244	0.800-2.397			Smoker	.	.	.	.
HTN	1.196	0.526	0.684	0.505-2.832			HTN	.	.	.	.
DM	1.033	0.501	0.947	0.399-2.67			DM	.	.	.	.
Aortic	0.141	0.102	0.007	0.034-0.580			Aortic	0.123	0.086	0.003	0.031-0.484
Gender	1.404	0.431	0.27	0.768-2.563	0.1622		Gender	.	.	.	.	0.1539
Age	1.069	0.012	0	1.0456-1.094			Age	1.068	0.12	0	1.045-1.092
Smoker	0.818	0.146	0.262	0.577-1.161			Smoker	.	.	.	.
HTN	1.601	0.513	0.143	0.853-3.001			HTN	1.692	0.592	0.092	0.918-3.124
DM	1.305	0.473	0.463	0.641-2.657			DM	.	.	.	.
Coronary	0.428	0.265	0.171	0.127-1.444			Coronary	0.445	0.274	0.188	0.133-1.487
Heme							Heme
	OR	Err	P	CI	R2			OR	Err	P	CI	R2
Gender	0.992	0.33	0.981	0.516-1.906	0.3009		Gender	.	.	.	.	0.2889
Age	1.099	0.014	0	1.072-1.127			Age	1.01	0.014	0	1.072-1.127
Smoker	1.332	0.293	0.192	0.866-2.051			Smoker	.	.	.	.
HTN	1.762	0.619	0.108	0.883-3.501			HTN	1.754	0.602	0.101	0.895-3.438
DM	1.036	0.456	0.936	0.437-2.457			DM	.	.	.	.
Aortic	0.372	0.13	0.005	0.188-0.738			Aortic	0.372	0.127	0.004	0.191-0.725
Gender	1.492	0.395	0.13	0.888-2.506	0.1498		Gender	.	.	.	.	0.1424
Age	1.063	0.101	0	1.043-1.084			Age	1.062	0.01	0	1.043-1.083
Smoker	0.863	0.137	0.355	0.632-1.179			Smoker	.	.	.	.
HTN	1.774	0.503	0.043	1.107-3.094			HTN	1.859	0.513	0.025	1.082-3.194
DM	1.229	0.426	0.522	0.623-2.424			DM	.	.	.	.
Coronary	1.016	0.304	0.958	0.564-1.828			Coronary	0.986	0.29	0.962	0.554-1.753
Lung							Lung
	OR	Err	P	CI	R2			OR	Err	P	CI	R2
Gender	0.82	0.375	0.665	0.334-2.012	0.304		Gender
Age	1.11	0.019	0	1.074-1.147			Age
Smoker	1.484	0.438	0.181	0.833-2.646			Smoker
HTN	1.426	0.657	0.441	0.578-3.519			HTN
DM	0.921	0.456	0.868	0.349-2.431			DM
Aortic	omitted						Aortic
Gender	1.488	0.461	0.199	0.811-2.730	0.1551		Gender	.	.	.	.	0.1402
Age	1.068	0.012	0	1.045-1.092			Age	1.071	0.112	0	1.048-1.094
Smoker	0.811	0.142	0.234	0.575-1.145			Smoker	0.822	0.142	0.257	0.585-1.153
HTN	1.247	0.408	0.5	0.657-2.366			HTN	.	.	.	.
DM	1.538	0.567	0.242	0.747-3.169			DM	.	.	.	.
Coronary	1.974	1.514	0.375	0.439-8.878			Coronary	1.707	1.3	0.483	0.383-7.599
Breast							Breast
	OR	Err	P	CI	R2			OR	Err	P	CI	R2
Gender	.	.	.	.	0.3275		Gender	.	.	.	.	0.3154
Age	1.115	0.019	0	1.079-1.152			Age	1.119	0.018	0	1.084-1.156
Smoker	1.477	0.422	0.173	0.843-2.587			Smoker	.	.	.	.
HTN	1.561	0.695	0.317	0.652-3.734			HTN	.	.	.	.
DM	0.89	0.445	0.817	0.334-2.372			DM	.	.	.	.
Aortic	0.259	0.19	0.066	0.061-1.094			Aortic	0.222	0.154	0.03	0.57-0.867
Gender	.	.	.	.	0.1682		Gender	.	.	.	.	0.1591
Age	1.071	0.012	0	1.048-1.096			Age	1.075	0.012	0	1.052-1.098
Smoker	0.833	0.147	0.3	0.590-1.177			Smoker	.	.	.	.
HTN	1.313	0.423	0.398	0.698-2.470			HTN	.	.	.	.
DM	1.472	0.547	0.298	0.711-3.048			DM	.	.	.	.
Coronary	0.455	0.27	0.184	0.142-1.455			Coronary	0.392	0.227	0.106	0.126-1.221
Sarcoma							Sarcoma
	OR	Err	P	CI	R2			OR	Err	P	CI	R2
Gender	0.632	0.286	0.309	0.260-1.532	0.2947		Gender	.	.	.	.	0.2889
Age	1.11	0.018	0	1.075-1.467			Age	1.113	0.018	0	1.079-1.148
Smoker	1.418	0.402	0.218	0.813-2.473			Smoker	1.398	0.39	0.23	0.809-2.416
HTN	1.321	0.598	0.534	0.549-3.179			HTN	.	.	.	.
DM	0.955	0.469	0.926	0.365-2.501			DM	.	.	.	.
Aortic	0.442	0.378	0.339	0.083-2.360			Aortic	0.461	0.383	0.352	0.090-2.352
Gender	1.316	0.409	0.376	0.716	0.149		Gender	N/A
Age	1.066	0.012	0	1.04-1.09			Age	same
Smoker	0.78	0.156	0.439	0.612-1.238			Smoker
HTN	1.489	0.485	0.222	0.786-2.818			HTN
DM	1.447	0.536	0.318	0.700-2.991			DM
Coronary	1.197	0.978	0.824	0.245-5.841			Coronary
Prostate							Prostate
	OR	Err	P	CI	R2			OR	Err	P	CI	R2
Gender	.	.	.	.	0.3032		Gender
Age	1.111	0.019	0	1.075-1.148			Age
Smoker	1.482	0.436	0.182	0.823-2.638			Smoker
HTN	1.407	0.646	0.457	0.572-3.461			HTN
DM	0.921	0.456	0.868	0.349-2.432			DM
Aortic	omitted						Aortic
Gender	.	.	.	.	0.1478		Gender	.	.	.	.	0.1419
Age	1.066	0.012	0	1.045-1.090			Age	1.071	0.012	0	1.048-1.094
Smoker	0.862	0.154	0.408	0.606-1.225			Smoker	0.871	0.154	0.435	0.615-1.233
HTN	1.414	0.464	0.29	0.744-2.690			HTN	.	.	.	.
DM	1.328	0.479	0.431	0.655-2.693			DM	.	.	.	.
Coronary	0.87	0.938	0.898	0.105-7.192			Coronary	0.893	0.957	0.916	0.109-7.291
Neuro							Neuro
	OR	Err	P	CI	R2			OR	Err	P	CI	R2
Gender	0.833	0.361	0.674	0.357-1.947	0.3257		Gender	.	.	.	.	0.325
Age	1.115	0.018	0	1.080-1.152			Age	1.115	0.018	0	0.585-2.572
Smoker	1.484	0.416	0.159	0.857-2.571			Smoker	1.486	0.416	0.157	0.858-2.572
HTN	1.387	0.611	0.458	0.584-3.291			HTN	1.382	0.608	0.463	0.5823-3.275
DM	0.79	0.372	0.616	0.315-1.989			DM	0.79	0.373	0.618	0.313-1.993
Aortic	0.259	0.157	0.026	0.079-0.852			Aortic	0.253	0.153	0.024	0.077-0.831
Gender	1.28	0.395	0.425	0.698-2.345			Gender	.	.	.	.	0.1614
Age	1.073	0.012	0	1.059-1.097			Age	1.072	0.012	0	1.049-1.096
Smoker	0.843	0.15	0.338	0.595-1.196			Smoker	.	.	.	.
HTN	1.372	0.449	0.334	0.722-2.605			HTN	1.472	0.466	0.222	0.791-2.739
DM	1.36	0.495	0.399	0.666-2.776			DM	.	.	.	.
Coronary	0.805	0.508	0.73	0.233-2.776			Coronary	0.815	0.512	0.745	0.238-2.793
