# Supplementary material for: If It’s Not One Thing, It’s Another: An Inverse Relationship of Malignancy and Atherosclerotic Disease
Source: PLoS One. 2015 May 22;10(5):e0126855. doi: 10.1371/journal.pone.0126855 (PMC4441436; doi:10.1371/journal.pone.0126855)
Supplement: S2 Table — (XLSX) [file pone.0126855.s002.xlsx]

## Sheet: Imputed
IMPUTED							Optimized
Cancer							Cancer
	OR	Err	P	CI	R2			OR	Err	P	CI	R2
Gender	1.307	0.311	0.26	0.820-2.083	0.2325		Gender	1.338	0.316	0.22	0.841-2.124	0.2309
Age	1.096	0.011	0	1.07-1.117			Age	1.098	0.01	0	1.078-1.118
Smoker	0.988	0.146	0.937	0.740-1.319			Smoker	.	.	.	.
HTN	1.25	0.374	0.389	0.712-2.079			HTN	.	.	.	.
DM	1.164	0.4	0.659	0.594-2.282			DM	1.24625	0.414	0.508	0.649-2.391
Aortic	0.487	0.124	0.005	0.295-0.804			Aortic	0.468	0.117	0.002	0.287-0.765
Gender	1.604	0.32	0.018	1.086-2.371	0.1411		Gender	.	.	.	.	0.1286
Age	1.065	0.008	0	1.049-1.081			Age	1.063	0.008	0	1.048-1.079
Smoker	0.857	0.099	0.18	0.683-1.074			Smoker	.	.	.	.
HTN	1.374	0.299	0.144	0.897-2.105			HTN	1.446	0.302	0.078	0.960-2.178
DM	1.171	0.318	0.56	0.688-1.99			DM	.	.	.	.
Coronary	0.782	0.162	0.236	0.520-1.175			Coronary	0.772	0.157	0.204	0.518-1.151
Lymphoma							Lymphoma
	OR	Err	P	CI	R2			OR	Err	P	CI	R2
Gender	0.789	0.297	0.53	0.377-1.651	0.2733		Gender	.	.	.	.	0.2679
Age	1.104	0.015	0	1.07-1.134			Age	1.105	0.015	0	1.075-1.135
Smoker	1.101	0.247	0.669	0.709-1.707			Smoker	.	.	.	.
HTN	1.445	0.548	0.331	0.687-3.040			HTN	1.442	0.531	0.321	0.700-2.971
DM	1.161	0.514	0.737	0.487-2.767			DM	.	.	.	.
Aortic	0..761	0.37	0.575	0.292-1.975			Aortic	0.729	0.351	0.511	0.283-1.873
Gender	1.333	0.401	0.34	0.783-2.405	0.1999		Gender	.	.	.	.	0.1941
Age	1.08	0.012	0	1.057-1.104			Age	1.079	0.012	0	1.056-1.102
Smoker	0.881	0.153	0.465	0.627-1.237			Smoker	.	.	.	.
HTN	1.456	0.456	0.23	0.788-2.768			HTN	1.568	0.479	0.141	0.862-2.853
DM	1.381	0.49	0.362	0.690-2.768			DM	.	.	.	.
Coronary	3.494	2.03	0.031	1.120-10.905			Coronary	3.429	1.98	0.033	1.106-10.632
Carcinoma							Carcinoma
	OR	Err	P	CI	R2			OR	Err	P	CI	R2
Gender	1.374	0.42	0.298	0.755-2.500	0.2337		Gender	.	.	.	.	0.231
Age	1.1	0.013	0	1.075-1.127			Age	1.01	0.131	0	1.073-1.125
Smoker	0.978	0.175	0.898	0.688-1.388			Smoker	.	.	.	.
HTN	1.04	0.339	0.895	0.552-1.974			HTN	1.08	0.348	0.811	0.575-2.031
DM	1.221	0.478	0.61	0.567-2.630			DM	1.228	0.478	0.598	0.573-2.631
Aortic	0.564	0.184	0.079	0.298-1.069			Aortic	0.566	0.184	0.08	0.293-1.070
Gender	1.698	0.405	0.026	1.064-2.710	0.1564		Gender	.	.	.	.	0.1435
Age	1.072	0.01	0	1.053-1.090			Age	1.072	0.009	0	1.054-1.090
Smoker	0.881	0.116	0.336	0.780-1.141			Smoker	.	.	.	.
HTN	1.124	0.288	0.647	0.681-1.856			HTN	.	.	.	.
DM	1.135	0.404	0.311	0.753-2.430			DM	.	.	.	.
Coronary	0.646	0.163	0.084	0.393-1.061			Coronary	0.596	0.145	0.033	0.370-0.960
Leukemia							Leukemia
	OR	Err	P	CI	R2			OR	Err	P	CI	R2
Gender	1.011	0.335	0.974	0.528-1.937	0.2492		Gender	.	.	.	.	0.2417
Age	1.091	0.014	0	1.065-1.112			Age	1.094	0.013	0	1.069-1.120
Smoker	1.319	0.285	0.201	0.863-2.017			Smoker	.	.	.	.
HTN	1.268	0.448	0.501	0.635-2.535			HTN	.	.	.	.
DM	1.109	0.428	0.964	0.447-2.321			DM	.	.	.	.
Aortic	0.448	0.174	0.039	0.210-.959			Aortic	0.434	0.157	0.021	0.213-0.884
Gender	1.145	0.38	0.196	0.836-2.393	0.1678		Gender	.	.	.	.	0.1577
Age	1.067	0.014	0	1.047-1.088			Age	1.066	0.01	0	1.046-1.086
Smoker	0.906	0.146	0.54	0.660-1.242			Smoker	.	.	.	.
HTN	1.516	0.433	0.146	0.865-2.655			HTN	1.513	0.431	0.146	0.865-2.646
DM	1.304	0.441	0.432	0.627-2.593			DM	1.317	0.443	0.413	0.681-2.548
Coronary	0.777	0.263	0.448	0.396-1.506			Coronary	0.763	0.259	0.425	0.392-1.483
MM							MM
	OR	Err	P	CI	R2			OR	Err	P	CI	R2
Gender	0.843	0.324	0.657	0.396-1.793	0.2835		Gender	.	.	.	.	0.2803
Age	1.109	0.167	0	1.077-1.142			Age	1.111	0.016	0	1.088-1.143
Smoker	1.178	0.281	0.491	0.738-1.878			Smoker	.	.	.	.
HTN	0.963	0.381	0.925	0.443-2.093			HTN	.	.	.	.
DM	1.237	0.584	0.632	0.518-2.949			DM	.	.	.	.
Aortic	0.145	0.093	0.003	0.0414-0.508			Aortic	0.135	0.083	0.001	0.040-0.451
Gender	1.363	0.408	0.3	0.758-2.451	0.1934		Gender	.	.	.	.	0.1886
Age	1.078	0.012	0	1.055-1.102			Age	1.076	0.012	0	1.053-1.10
Smoker	0.852	0.149	0.362	0.605-1.201			Smoker	.	.	.	.
HTN	1.565	0.485	0.148	0.853-2.872			HTN	1.575	0.487	0.142	0.640-2.473
DM	1.265	0.438	0.497	0.641-2.496			DM	1.258	0.434	0.506	0.640-2.473
Coronary	0.371	0.216	0.089	0.118-1.165			Coronary	0.395	0.23	0.111	0.126-1.238
Heme							Heme
	OR	Err	P	CI	R2			OR	Err	P	CI	R2
Gender	0.995	0.3	987	0.552-1.795	0.2485		Gender	.	.	.	.	0.2417
Age	1.091	0.126	0	1.067-1.116			Age	1.092	0.125	0	1.068-1.117
Smoker	1.189	0.231	0.0373	0.812-1.174			Smoker	.	.	.	.
HTN	1.451	0.465	0.245	0.774-2.720			HTN	1.484	0.464	0.207	0.803-2.709
DM	1.166	0.474	0.707	0.541-2.592			DM	.	.	.	.
Aortic	0.494	0.156	0.025	0.266-0.9172			Aortic	0.478	0.148	0.017	0.261-0.874
Gender	1.413	0.358	0.174	0.589-2.321	0.1642		Gender	.	.	.	.	0.1586
Age	1.068	0.01	0	1.048-1.087			Age	1.067	0.01	0	1.048-1.086
Smoker	0.884	0.135	0.422	0.655-1.194			Smoker	.	.	.	.
HTN	1.761	0.48	0.038	1.033-3.004			HTN	1.842	0.489	0.021	1.093-3.101
DM	1.23	0.404	0.53	0.646-2.340			DM	.	.	.	.
Coronary	1.074	0.3078	0.802	0.613-1.884			Coronary	1.047	0.294	0.871	0.604-1.814
Lung							Lung
	OR	Err	P	CI	R2			OR	Err	P	CI	R2
Gender	0.879	0.347	0.745	0.405-1.907	0.26		Gender	.	.	.	.	0.2585
Age	1.104	0.016	0	1.072-1.136			Age	1.105	0.156	0	1.075-1.136
Smoker	1.121	0.262	0.623	0.709-1.774			Smoker	.	.	.	.
HTN	0.968	0.394	0.937	0.436-2.149			HTN	.	.	.	.
DM	1.196	0.527	0.7	0.498-2.832			DM	.	.	.	.
Aortic	1.798	1.193	0.581	0.223-14.468			Aortic	1.801	1.9	0.577	0.228-14.213
Gender	1.459	0.439	0.209	0.809-2.633	0.1827		Gender	1.471	0.442	0.199	0.816-2.651	0.1787
Age	1.076	0.012	0	1.053-1.100			Age	1.078	0.011	0	1.055-1.100
Smoker	0.832	0.143	0.283	0594-1.164			Smoker	.	.	.	.
HTN	1.218	0.385	0.533	0.656-2.262			HTN	.	.	.	.
DM	1.468	0.514	0.273	0.739-2.916			DM	1.508	0.517	0.23	0.771-2.951
Coronary	2.335	1.776	0.265	0.526-10.37			Coronary	2.165	1.639	0.307	0.491-9.544
Breast							Breast
	OR	Err	P	CI	R2			OR	Err	P	CI	R2
Gender	.	.	.	.	0.2865		Gender	.	.	.	.	0.284
Age	1.109	0.017	0	1.077-1.142			Age	1.11	0.167	0	1.078-1.143
Smoker	1.22	0.294	0.409	0.768-1.956			Smoker	.	.	.	.
HTN	1.216	0.485	0.622	0.558-2.651			HTN	1.195	0.473	0.652	0.550-2.598
DM	1.062	0.482	0.894	0.436-2.586			DM	1.077	0.488	0.869	0.443-2.62
Aortic	0.329	0.224	0.103	0.086-1.250			Aortic	0.329	0.218	0.095	0.084-1.218
Gender	.	.	.	.	0.1982		Gender	.	.	.	.	0.1946
Age	1.08	0.012	0	1.056-1.103			Age	1.081	0.012	0	1.059-1.105
Smoker	0.87	0.151	0.423	0.620-1.222			Smoker	.	.	.	.
HTN	1.309	0.407	0.386	0.712-2.407			HTN	.	.	.	.
DM	1.41	0.499	0.331	0.705-2.822			DM	1.476	0.511	0.26	0.749-2.909
Coronary	0.393	0.222	0.098	0.130-1.889			Coronary	0.378	0.211	0.082	0.127-1.131
Sarcoma							Sarcoma
	OR	Err	P	CI	R2			OR	Err	P	CI	R2
Gender	0.672	0.27	0.322	0.306-1.476	0.2624		Gender	.	.	.	.	0.2624
Age	1.105	0.016	0	1.073-1.137			Age	1.105	0.016	0	1.074-1.137
Smoker	1.18	0.282	0.489	0.739-1.884			Smoker	1.179	0.281	0.49	0.739-1.882
HTN	1.021	0.412	0.959	0.463-2.252			HTN	.	.	.	.
DM	1.155	0.516	0.747	0.481-2.775			DM	1.16	0.509	0.736	0.490-2.743
Aortic	0.534	0.466	0.488	0.112-2.846			Aortic	0.561	0.46	0.481	0.112-2.799
Gender	1.241	0.373	0.473	0.689-2.235	0.176		Gender	.	.	.	.	0.1733
Age	1.075	0.012	0	1.052-1.099			Age	1.073	0.012	0	1.052-1.097
Smoker	0.882	0.154	0.473	0.626-1.242			Smoker	.	.	.	.
HTN	1.356	0.424	0.329	0.735-2.503			HTN	1.364	0.435	0.32	0.740-2.514
DM	1.413	0.497	0.324	0.710-2.817			DM	1.409	0.494	0.328	0.709-2.802
Coronary	0.855	0.585	0.819	0.223-3.272			Coronary	0.869	0.59	0.836	0.230-3.286
Prostate							Prostate
	OR	Err	P	CI	R2			OR	Err	P	CI	R2
Gender	0.767	0.297	0.494	0.359-1.639	0.2866		Gender	.	.	.	.	0.2818
Age	1.11	0.016	0	1.078-1.142			Age	1.111	0.159	0	1.080-1.142
Smoker	1.243	0.294	0.358	0.782-1.977			Smoker	.	.	.	.
HTN	1.062	0.422	0.879	0.487-2.316			HTN	.	.	.	.
DM	0.962	0.413	0.928	0.415-2.231			DM	.	.	.	.
Aortic	0.309	0.176	0.04	0.101-0.947			Aortic	0.301	0.17	0.033	0.100-0.909
Gender	1.263	0.379	0.437	0.701-2.276	0.1783		Gender	.	.	.	.	0.1869
Age	1.081	0.012	0	1.057-1.105			Age	1.08	0.012	0	1.057-1.104
Smoker	0.878	0.153	0.456	0.624-1.236			Smoker	.	.	.	.
HTN	1.362	0.439	0.326	0.735-2.524			HTN	1.445	0.442	0.229	0.793-2.632
DM	1.304	0.453	0.445	0.660-2.576			DM	.	.	.	.
Coronary	1.191	0.726	0.774	0.360-3.934			Coronary	1.182	0.716	0.783	0.361-3.873
Neuro							Neuro
	OR	Err	P	CI	R2			OR	Err	P	CI	R2
Gender	0.767	0.297	0.494	0.359-1.639	0.2866		Gender	.	.	.	.	0.2818
Age	1.11	0.016	0	1.078-1.142			Age	1.111	0.016	0	1.08-1.142
Smoker	1.243	0.294	0.358	0.782-1.977			Smoker	.	.	.	.
HTN	1.062	0.422	0.879	0.487-2.231			HTN	.	.	.	.
DM	0.962	0.413	0.928	0.415-2.231			DM	.	.	.	.
Aortic	0.309	0.176	0.04	0.101-0.947			Aortic	0.301	0.17	0.033	0.100-0.090
Gender	1.263	0.379	0.437	0.701-2.276	0.1916		Gender	.	.	.	.	0.1869
Age	1.081	0.012	0	1.057-1.105			Age	1.08	0.012	0	1.057-1.104
Smoker	0.878	0.153	0.456	0.624-1.236			Smoker	.	.	.	.
HTN	1.362	0.429	0.326	0.735-2.524			HTN	1.445	0.442	0.229	0.793-2.632
DM	1.304	0.453	0.445	0.660-2.576			DM	.	.	.	.
Coronary	1.191	0.726	0.774	0.360-3.934			Coronary	1.182	0.716	0.783	0.361-3.873
