# Supplementary material for: If It’s Not One Thing, It’s Another: An Inverse Relationship of Malignancy and Atherosclerotic Disease
Source: PLoS One. 2015 May 22;10(5):e0126855. doi: 10.1371/journal.pone.0126855 (PMC4441436; doi:10.1371/journal.pone.0126855)
Supplement: S3 Table — (XLSX) [file pone.0126855.s003.xlsx]

## Sheet: Summary
Non-imputed							Non-imputed optimized
Aortic							Aortic
	OR	Std RR	P	CI	R2			OR	Std RR	P	CI	R2
Cancer	0.447	0.13	0.006	0.253-0.789	0.2862		Cancer	0.402	0.111	0.001	0.235-0.690	0.2818
Carcinoma	0.679	0.262	0.316	0.319-1.446	0.2893		Carcinoma	0.656	0.24	0.249	0.320-1.343	0.2797
Breast	0.259	0.19	0.066	0.061-1.094	0.3275		Breast	0.222	0.154	0.03	0.57-0.867	0.3154
Prostate	omitted						Prostate	omitted
Lung	omitted						Lung	omitted
Heme	0.372	0.13	0.005	0.188-0.738	0.3009		Heme	0.372	0.127	0.004	0.191-0.725	0.2889
Leukemia	0.33	0.142	0.01	0.143-0.767	0.3011		Leukemia	0.325	0.128	0.004	0.145-0.705	0.285
Lymphoma	0.52	0.272	0.211	0.187-1.448	0.3162		Lymphoma	0.505	0.264	0.182	0.181-1.409	0.3119
MM	0.141	0.102	0.007	0.034-0.580	0.3141		MM	0.123	0.086	0.003	0.031-0.484	0.3067
Neuro	0.259	0.157	0.026	0.079-0.852	0.3257		Neuro	0.253	0.153	0.024	0.077-0.831	0.325
Sarcoma	0.442	0.378	0.339	0.083-2.360	0.2947		Sarcoma	0.461	0.383	0.352	0.090-2.352	0.2889
Coronary							Coronary
	OR	Std RR	P	CI	R2			OR	Std RR	P	CI	R2
Cancer	0.713	0.154	0.118	0.467-1.090	0.1316		Cancer	0.704	0.149	0.09	0.465-1.066	0.1223
Carcinoma	0.552	0.144	0.023	0.331-0.920	0.1436		Carcinoma	0.548	0.142	0.02	0.330-0.910	0.1346
Breast	0.455	0.27	0.184	0.142-1.455	0.1682		Breast	0.392	0.227	0.106	0.126-1.221	0.1591
Prostate	0.87	0.938	0.898	0.105-7.192	0.1478		Prostate	0.893	0.957	0.916	0.109-7.291	0.1419
Lung	1.974	1.514	0.375	0.439-8.878	0.1551		Lung	1.707	1.3	0.483	0.383-7.599	0.1402
Heme	1.016	0.304	0.958	0.564-1.828	0.1498		Heme	0.986	0.29	0.962	0.554-1.753	0.1424
Leukemia	0.755	0.271	0.433	0.374-1.525	0.1505		Leukemia	0.698	0.245	0.306	0.351-1.389	0.1431
Lymphoma	2.678	1.547	0.088	0.862-8.139	0.1738		Lymphoma	2.751	1.589	0.079	0.890-8.503	0.1689
MM	0.428	0.265	0.171	0.127-1.444	0.1622		MM	0.445	0.274	0.188	0.133-1.487	0.1539
Neuro	0.805	0.508	0.73	0.233-2.776	0.3257		Neuro	0.815	0.512	0.745	0.238-2.793	0.1614
Sarcoma	1.197	0.978	0.824	0.245-5.841	0.149		Sarcoma	1.197	0.978	0.824	0.245-5.841	0.149
Imputed							Imputed optimized
Aortic							Aortic
	OR	Std RR	P	CI	R2			OR	Std RR	P	CI	R2
Cancer	0.487	0.124	0.005	0.295-0.804	0.2325		Cancer	0.468	0.117	0.002	0.287-0.765	0.2309
Carcinoma	0.564	0.184	0.079	0.298-1.069	0.2337		Carcinoma	0.566	0.184	0.08	0.293-1.070	0.231
Breast	0.329	0.224	0.103	0.086-1.250	0.2865		Breast	0.329	0.218	0.095	0.084-1.218	0.284
Prostate	0.309	0.176	0.04	0.101-0.947	0.2866		Prostate	0.301	0.17	0.033	0.100-0.909	0.2818
Lung	1.798	1.193	0.581	0.223-14.468	0.26		Lung	1.801	1.9	0.577	0.228-14.213	0.2585
Heme	0.494	0.156	0.025	0.266-0.9172	0.2485		Heme	0.478	0.148	0.017	0.261-0.874	0.2417
Leukemia	0.448	0.174	0.039	0.210-.959	0.2492		Leukemia	0.434	0.157	0.021	0.213-0.884	0.2417
Lymphoma	0..761	0.37	0.575	0.292-1.975	0.2733		Lymphoma	0.729	0.351	0.511	0.283-1.873	0.2679
MM	0.145	0.093	0.003	0.0414-0.508	0.2835		MM	0.135	0.083	0.001	0.040-0.451	0.2803
Neuro	0.309	0.176	0.04	0.101-0.947	0.2866		Neuro	0.301	0.17	0.033	0.100-0.090	0.2818
Sarcoma	0.534	0.466	0.488	0.112-2.846	0.2624		Sarcoma	0.561	0.46	0.481	0.112-2.799	0.2624
Coronary							Coronary
	OR	Std RR	P	CI	R2			OR	Std RR	P	CI	R2
Cancer	0.782	0.162	0.236	0.520-1.175	0.1411		Cancer	0.772	0.157	0.204	0.518-1.151	0.1286
Carcinoma	0.646	0.163	0.084	0.393-1.061	0.1564		Carcinoma	0.596	0.145	0.033	0.370-0.960	0.1435
Breast	0.393	0.222	0.098	0.130-1.889	0.1982		Breast	0.378	0.211	0.082	0.127-1.131	0.1946
Prostate	1.191	0.726	0.774	0.360-3.934	0.1783		Prostate	1.182	0.716	0.783	0.361-3.873	0.1869
Lung	2.335	1.776	0.265	0.526-10.37	0.1827		Lung	2.165	1.639	0.307	0.491-9.544	0.1787
Heme	1.074	0.3078	0.802	0.613-1.884	0.1642		Heme	1.047	0.294	0.871	0.604-1.814	0.1586
Leukemia	0.777	0.263	0.448	0.396-1.506	0.1678		Leukemia	0.763	0.259	0.425	0.392-1.483	0.1577
Lymphoma	3.494	2.03	0.031	1.120-10.905	0.1999		Lymphoma	3.429	1.98	0.033	1.106-10.632	0.1941
MM	0.371	0.216	0.089	0.118-1.165	0.1934		MM	0.395	0.23	0.111	0.126-1.238	0.1886
Neuro	1.191	0.726	0.774	0.360-3.934	0.1916		Neuro	1.182	0.716	0.783	0.361-3.873	0.1869
Sarcoma	0.855	0.585	0.819	0.223-3.272	0.176		Sarcoma	0.869	0.59	0.836	0.230-3.286	0.1733
